# Supplementary material for: Developing Biomimetic Hydrogels of the Arterial Wall as a Prothrombotic Substrate for In Vitro Human Thrombosis Models
Source: Gels. 2023 Jun 10;9(6):477. doi: 10.3390/gels9060477 (PMC10298383; doi:10.3390/gels9060477)
Supplement: Supplementary file 1 [file gels-09-00477-s001.zip]

Archive with 1 entries (1 files):
- gels-2417999-supplementary.pdf
